# Supplementary material for: Morphology and molecular phylogeny of three new deep-sea species of Chrysogorgia (Cnidaria, Octocorallia) from seamounts in the tropical Western Pacific Ocean
Source: PeerJ. 2020 Mar 25;8:e8832. doi: 10.7717/peerj.8832 (PMC7102507; doi:10.7717/peerj.8832)
Supplement: Supplemental Information 2 [file peerj-08-8832-s002.txt]

>Seq1 [organism=Chrysogorgia dendritica] voucher MBM286354 MutS-like protein (msh1) gene, partial cds; mitochondrial
ggcatgagcctgatgttcctagtatacaacaagcatactctcaa
gctgagttattagttgagtcgtccatacgaagtaggtctttaggggtaacacctcccatt
gaacaagttgcctcgttacttgatatgagaataatatcacccggtaaaagatctttgctt
caaatggggtttcctatttattcccttactacttatctaagcaccttgttggataaaggt
tggactattatagttattgatgaattagccactggtaaatcggggcctaaacaacgcgca
gtatctcggatttattctcctagttgtaatttagaagactgttcggaattatcttatgtg
atatcaatatattttaaagatgacttactaggtattactttattttctgccatgaatggg
catagtataatgtttcctgtctattgggtcgacagggacaaagtggctcgattattaatt
aattatcgtattaaagaggtagtaattagggcggactcggaggccaattcagggatacta
aataagatatatgatttattaattggttggaatttattcccctctgaacctaatgctaga
attgaagttatgggggaaacattaacctctgccccc
>Seq2 [organism=Chrysogorgia fragilis] voucher MBM286352 MutS-like protein (msh1) gene, partial cds; mitochondrial
agttctatgaactttggcatgagcctgatgttcctagtatacaacaagcatactctcaag
ctgagttattagttgagtcgtccatacgaagtaggtctttaggggtaacacctcccattg
aacaagttgcctcgttacttgatatgagaataatatcacccggtaaaagatctttgcttc
aaatggggtttcctatttattcccttactacttatctaagcaccttgttggataaaggtt
ggactattatagttattgatgaattagccactggtaaatcggggcctaaacaacgcgcag
tatctcggatttattctcctagttgtaatttagaagactgttcggaattatcttatgtga
tatcaatatattttaaagatgacttactaggtattactttattttctgccatgaatgggc
atagtataatgtttcctgtctattgggtcgacagggacaaagtggctcgattattaatta
attatcgtattaaagaggtagtaattagggcggactcggaggccaattcagggatactaa
ataagatatatggtttattaattggttggaatttattcccctctgaacctaatgctagaa
ttgaagttatgggggaaacattaacctctgccccc
>Seq3 [organism=Chrysogorgia fragilis] voucher MBM286351 MutS-like protein (msh1) gene, partial cds; mitochondrial
agttctatgaactttggcatgagcctgatgttcctagtatacaacaagcatactctcaag
ctgagttattagttgagtcgtccatacgaagtaggtctttaggggtaacacctcccattg
aacaagttgcctcgttacttgatatgagaataatatcacccggtaaaagatctttgcttc
aaatggggtttcctatttattcccttactacttatctaagcaccttgttggataaaggtt
ggactattatagttattgatgaattagccactggtaaatcggggcctaaacaacgcgcag
tatctcggatttattctcctagttgtaatttagaagactgttcggaattatcttatgtga
tatcaatatattttaaagatgacttactaggtattactttattttctgccatgaatgggc
atagtataatgtttcctgtctattgggtcgacagggacaaagtggctcgattattaatta
attatcgtattaaagaggtagtaattagggcggactcggaggccaattcagggatactaa
ataagatatatggtttattaattggttggaatttattcccctctgaacctaatgctagaa
ttgaagttatgggggaaacattaacctctgccccc
>Seq4 [organism=Chrysogorgia gracilis] voucher MBM286350 MutS-like protein (msh1) gene, partial cds; mitochondrial
agttctatgaactttggcatgagcctgatgttcctagtatacaacaagcatactctcaag
ctgagttattagttgagtcgtccatacgaagtaggtctttaggggtaacacctcccattg
aacaagttgcctcgttacttgatatgagaataatatcacccggtaaaagatccttgcttc
aaatggggtttcctatttattcccttactacttatataagcaccttgttggataaaggtt
ggactattatagttattgatgaattagccactggtaaatcggggcctaaacaacgcgcag
tatctcggatttattctcctagttgtaatttagaagactgttcggaattatcttatgtga
tatcaatatattttaaagatgacttactaggtattactttattttctgccatgaatgggc
atagtataatgtttcctgtctattgggtcgacagggacaaagtggctcgattactaatca
attatcgtattaaagaggtagtaattagggcggactcggaggccaattcagggatactaa
ataagatatatgatttattaattggttggaatttattcccctctgaacctaatgctagaa
ttgaagttatgggggaaacattaacctctactccc
